# Supplementary material for: Chameleon-Inspired Mechanochromic Photonic Elastomer with Brilliant Structural Color and Stable Optical Response for Human Motion Visualization
Source: Polymers (Basel). 2023 Jun 9;15(12):2635. doi: 10.3390/polym15122635 (PMC10303983; doi:10.3390/polym15122635)
Supplement: Supplementary file 1 [file polymers-15-02635-s001.zip]

Archive with 1 entries (1 files):
- polymers-2376297-supplementary.pdf
